# Supplementary material for: Beneficial Effects of Laurel (Laurus nobilis L.) and Myrtle (Myrtus communis L.) Extract on Rat Health
Source: Molecules. 2022 Jan 17;27(2):581. doi: 10.3390/molecules27020581 (PMC8778765; doi:10.3390/molecules27020581)
Supplement: Supplementary file 1 [file molecules-27-00581-s001.zip]

Archive with 1 entries (1 files):
- molecules-1513274-supplementary.pdf
